# Supplementary material for: Serum proteomics identify potential biomarkers for nasopharyngeal carcinoma sensitivity to radiotherapy
Source: Biosci Rep. 2019 May 14;39(5):BSR20190027. doi: 10.1042/BSR20190027 (PMC6522734; doi:10.1042/BSR20190027)
Supplement: Supplementary file 1 [file BSR-2019-0027_suppSD.xls]

## Sheet: data
number	gender	stage	differentiation	NAS_GTVnx	Lymb_GTVnd	NAS	Lymb	NAS_A	Lymb_A	NAS_B	therapy	Lymb_B	remission_rate_A	remission	RBC	WBC	Neut	lymph	Hb	BG	albumin	AFP	CEA	CA_125	CA_242	C19F	HCG_beta	enolase	tumor_screen	EB_virus_DNA	EAIgA	EBVCAIgA	FT3	FT4	TSH	Radio_timne	SSC5D	PPP5D1	GOLGA6L22	AGPS	MASP2	QSOX1	GFRA2	MANBA	CHL1	RNASET2	PODXL	FCN1	CES2
1	0	3	1	35.17	20.26	4.68	3.33	1.5	1.3	#NULL!	0.679487	#NULL!	0.60961	#NULL!	4.21	8.9	5.8	2.3	129	5.39	44	2.28	1.79	3.31	5.27	3.51	0.27	18.53	114.6	188.4	#NULL!	#NULL!	4.96	18.06	1.58	32	0.913	#NULL!	#NULL!	1.013	0.906	1.142	#NULL!	#NULL!	0.83	#NULL!	0.994	1.129	#NULL!
2	1	3	0	21.18	1.62	4.19	0.87	1.57	0	#NULL!	0.625298	#NULL!	1	#NULL!	4.75	7	4.8	1.7	145	5.17	41.8	3.66	1.37	10.28	5.2	2.94	0.2	21.16	109.8	439.7	1.1	3.14	5.63	17.65	3.08	#NULL!	0.948	#NULL!	#NULL!	0.892	1.482	1.095	#NULL!	#NULL!	1.061	#NULL!	0.715	0.583	#NULL!
3	0	4	0	53.44	7.71	3.77	1.41	2.21	0.84	#NULL!	0.413793	#NULL!	0.404255	#NULL!	4.49	7.1	4.9	1.6	138	4.94	43.6	3.9	0.87	10.09	4.69	2.25	0.2	6.11	100	47.77	1.1	2.73	4.74	14.46	3.08	#NULL!	0.983	#NULL!	#NULL!	0.853	0.74	0.974	#NULL!	#NULL!	0.903	#NULL!	1.037	1.097	#NULL!
4	1	4	0	51.2	35.9	4.4	8.27	4.13	1.8	#NULL!	0.0613636	#NULL!	0.782346	#NULL!	4.67	5.4	2.9	1.7	143	4.88	41.6	2.48	3.32	61.72	16.89	3.89	0.2	14.56	#NULL!	449.6	5.91	1.17	5.49	13.66	2.929	c	0.929	#NULL!	#NULL!	0.859	0.962	1.119	#NULL!	#NULL!	1.33	#NULL!	1.294	0.757	#NULL!
5	0	4	0	50.9	5.9	4.98	3.99	3.23	2.58	#NULL!	0.351406	#NULL!	0.353383	#NULL!	4.12	8.3	5.8	1.8	115	5.36	39.6	0.24	1.66	7.51	7.59	27.32	0.02	6.3	#NULL!	319.9	#NULL!	2.42	4.08	14.63	1.55	32	0.958	#NULL!	#NULL!	1.335	1.309	0.878	#NULL!	#NULL!	0.903	#NULL!	1.096	0.868	#NULL!
6	1	4	0	56.5	6.7	4.96	4.68	4.67	2.85	#NULL!	0.0584677	#NULL!	0.391026	#NULL!	4.63	5.4	3.3	1.6	140	5.45	47	0.3	0.89	13.35	2.36	4.26	0.28	3.99	#NULL!	12.73	#NULL!	2.6	5.11	19.8	1.59	32	1.042	#NULL!	#NULL!	0.758	0.95	0.997	#NULL!	#NULL!	1.11	#NULL!	1.236	1.123	#NULL!
7	0	3	0	73.9	34	4.82	5.81	3.13	2.51	#NULL!	0.350622	#NULL!	0.567986	#NULL!	4.85	4.9	3.2	1	127	4.81	41.4	1.99	0.25	5.67	4.74	3.52	0.2	3.53	118.7	156	2.71	1.97	4.85	18.37	1.09	32	0.835	#NULL!	#NULL!	1.367	0.931	0.907	#NULL!	#NULL!	1.025	#NULL!	1.105	1.016	#NULL!
8	1	4	0	43.8	1.8	5.13	1.27	2.06	0.5	#NULL!	0.598441	#NULL!	0.606299	#NULL!	4.8	6.8	3.9	2.1	141	5.26	47.3	2.17	1.89	10.58	0.34	1.61	0.44	11.62	#NULL!	163.9	#NULL!	#NULL!	#NULL!	#NULL!	#NULL!	32	1.271	#NULL!	#NULL!	1.065	1.066	0.984	#NULL!	#NULL!	1.104	#NULL!	0.915	0.931	#NULL!
9	1	3	0	65.6	20.4	5.24	6.32	3.13	2.68	#NULL!	0.402672	#NULL!	0.575949	#NULL!	5.47	10.4	7.1	2.2	155	4.17	41.9	1.02	0.1	4.8	1.64	16.54	0.2	10.49	#NULL!	8130	#NULL!	#NULL!	3.89	17.6	1.86	32	1.324	#NULL!	#NULL!	1.085	0.924	1.037	#NULL!	#NULL!	0.936	#NULL!	0.899	1.501	#NULL!
11	1	4	0	45.2	3.1	4.63	2.59	2.03	1.22	#NULL!	0.561555	#NULL!	0.528958	#NULL!	4.14	7.1	4.5	1.9	129	5.65	47.9	2.18	0.87	5.26	4.86	3.43	0.2	10.25	94.4	28.63	1.61	3.93	4.27	19.01	2.09	32	0.97	#NULL!	#NULL!	1.071	0.983	0.994	#NULL!	#NULL!	1.092	#NULL!	0.915	0.885	#NULL!
12	1	4	0	47.2	26.4	3	4.6	1.9	1.78	#NULL!	0.366667	#NULL!	0.613043	#NULL!	5.71	5.2	2.9	1.6	109	4.62	45.2	1.67	0.45	7.64	1.71	9.98	0.33	11.34	#NULL!	1624	1.1	3.07	4.43	15.97	3.09	32	1.096	#NULL!	#NULL!	0.921	0.959	1.23	#NULL!	#NULL!	1.025	#NULL!	1.03	0.596	#NULL!
13	1	3	1	8.6	4	1.25	0	0	0	#NULL!	1	#NULL!	#NULL!	#NULL!	4.59	5.5	3.8	1.4	143	5.51	48.2	1.48	0.7	8.36	5.35	1.78	0.4	13.45	#NULL!	820.5	#NULL!	#NULL!	#NULL!	#NULL!	#NULL!	32	1.03	#NULL!	#NULL!	0.866	0.991	1.016	#NULL!	#NULL!	0.927	#NULL!	0.974	1.524	#NULL!
14	1	3	1	42.5	36.8	2.37	11.23	1.24	6.28	#NULL!	0.476793	#NULL!	0.440784	#NULL!	4.87	7.9	6	1.4	151	4.69	47.1	3.35	0.63	8.39	4.58	7.32	0.29	15.26	120.3	63.59	4.03	4.72	4.53	15.87	3.64	32	1.172	#NULL!	#NULL!	1.048	0.966	1.021	#NULL!	#NULL!	1.049	#NULL!	1.101	0.983	#NULL!
15	1	3	0	52.2	5.5	7.92	2.68	2.7	1.37	#NULL!	0.659091	#NULL!	0.488806	#NULL!	5.07	7.1	4.1	2.4	145	5.33	41	1.19	1.05	6.9	1.05	2.76	0.2	8.9	#NULL!	1514	2.75	1.42	5.48	17.43	2.5	32	1.155	#NULL!	#NULL!	0.825	1.055	0.973	#NULL!	#NULL!	0.981	#NULL!	1.058	0.847	#NULL!
16	0	3	0	9.4	16.5	2.56	4.83	0	2.31	#NULL!	1	#NULL!	0.521739	#NULL!	5.74	5.5	2.9	2	127	4.9	45.5	2.54	1.65	12.4	15.2	4.68	0.2	20.74	#NULL!	7.45	3.62	1.1	5.34	19.23	1.16	32	1.05	#NULL!	#NULL!	1.032	0.719	0.966	#NULL!	#NULL!	0.794	#NULL!	1.014	1.228	#NULL!
17	0	3	0	36.2	42.9	4.9	6.57	2.94	4.25	#NULL!	0.4	#NULL!	0.35312	#NULL!	4.33	5.9	4	1.3	131	5.04	43.8	2.28	2.09	4.82	2.76	29.33	0.2	20.24	#NULL!	103.4	1.1	2.64	4.4	16.4	2	32	0.854	#NULL!	#NULL!	1.022	1.164	0.986	#NULL!	#NULL!	1.528	#NULL!	0.95	0.909	#NULL!
18	0	3	0	#NULL!	#NULL!	3.48	6.47	0	3.3	#NULL!	1	#NULL!	0.489954	#NULL!	4.55	9.4	7	1.7	135	6.59	43.8	1.57	3.19	10.35	2.89	4.7	0.32	10.69	#NULL!	781.4	#NULL!	#NULL!	4.54	19.88	2.47	32	1.021	#NULL!	#NULL!	1.283	1.273	1.106	#NULL!	#NULL!	1.033	#NULL!	1.084	1.194	#NULL!
19	1	3	0	27.6	27.9	5.13	4.32	0	0	#NULL!	1	#NULL!	1	#NULL!	5.24	8.7	5.3	2.3	162	4.85	44.4	2.13	3.14	5.42	6.69	3.55	0.2	8.82	#NULL!	841.3	1.1	3.52	6.47	19.9	2.44	32	0.731	#NULL!	#NULL!	1.236	0.925	1.034	#NULL!	#NULL!	0.95	#NULL!	1.092	0.945	#NULL!
21	0	4	0	39.1	70.6	4	11.42	0	0	#NULL!	1	#NULL!	1	#NULL!	4.31	5.3	3	1.8	126	4.76	41	1.65	1.19	10.27	2.77	3.24	0.2	12.64	#NULL!	118.9	#NULL!	#NULL!	#NULL!	#NULL!	#NULL!	32	0.985	#NULL!	#NULL!	#NULL!	1.054	1.155	1.374	#NULL!	1.469	#NULL!	1.154	0.958	8.432
23	1	3	0	13.6	14.2	3.34	3.05	1.57	1.65	#NULL!	0.52994	#NULL!	0.459016	#NULL!	4.79	5.7	3.9	1	118	5.7	43.7	#NULL!	#NULL!	#NULL!	#NULL!	#NULL!	#NULL!	#NULL!	#NULL!	3616	#NULL!	#NULL!	4.99	19.64	1.28	32	1.076	#NULL!	#NULL!	#NULL!	1.274	0.834	0.997	#NULL!	0.852	#NULL!	0.831	0.953	0.268
24	1	4	0	117.1	4.6	5.92	0	5.54	0	#NULL!	0.0641892	#NULL!	#NULL!	#NULL!	5.47	11.1	8.9	1.2	158	5.07	47.6	2.97	0.5	14.84	1.79	16.54	#NULL!	26.28	#NULL!	#NULL!	#NULL!	#NULL!	4.73	18.2	1.55	32	0.966	#NULL!	#NULL!	#NULL!	0.864	1.062	1.004	#NULL!	1.129	#NULL!	1.109	0.717	0.623
25	0	3	0	21.2	3.2	5.25	1.46	2.18	1.32	#NULL!	0.584762	#NULL!	0.0958904	#NULL!	4.53	7.7	5.5	1.6	134	4.67	43.7	1.27	2.55	4.28	#NULL!	2.25	0.49	13.06	#NULL!	#NULL!	#NULL!	#NULL!	#NULL!	#NULL!	#NULL!	32	0.954	#NULL!	#NULL!	#NULL!	0.978	1.07	1.218	#NULL!	0.933	#NULL!	0.901	1.234	0.399
27	0	3	0	29.2	19.8	3.62	6.49	#NULL!	#NULL!	#NULL!	1	#NULL!	#NULL!	#NULL!	4.14	7	4.9	1.3	131	5.78	43.6	2.07	0.91	9.65	3.18	4.75	0.29	7.69	100.8	20570	#NULL!	#NULL!	4.28	18.08	6.83	#NULL!	1.035	#NULL!	#NULL!	#NULL!	1.064	0.926	0.972	#NULL!	1.034	#NULL!	1.185	1.118	0.316
28	1	4	1	18.3	10.9	4.01	3.11	1.47	2.67	#NULL!	0.633416	#NULL!	0.141479	#NULL!	5.26	7	4.7	1.8	150	4.94	48.2	2.81	5.27	10.48	10.61	3.71	0.2	9.25	97.3	187.4	#NULL!	#NULL!	5.5	17.34	2.96	#NULL!	1.021	#NULL!	#NULL!	#NULL!	0.689	1.065	0.932	#NULL!	1.104	#NULL!	1.243	1.04	0.343
29	1	3	0	14.8	17.2	1.46	2.2	0	0.5	#NULL!	0.01	#NULL!	0.772727	#NULL!	4.64	6.3	3.4	2.2	153	5.86	46.2	2.14	1.63	3.9	7.19	3.36	0.22	10.4	#NULL!	0	#NULL!	#NULL!	#NULL!	#NULL!	#NULL!	#NULL!	1.182	#NULL!	#NULL!	#NULL!	1.056	1.082	1.023	#NULL!	1.179	#NULL!	1.266	1.251	0.319
30	1	3	0	46.6	25	2.32	6.34	#NULL!	#NULL!	#NULL!	1	#NULL!	#NULL!	#NULL!	4.92	7	3.7	2.5	147	8.35	38.9	2.95	2.97	5.34	0.51	14.16	0.2	6.76	101.5	816	6.26	5.58	5.31	18.66	0.73	#NULL!	0.853	#NULL!	#NULL!	#NULL!	1.036	1.038	1.177	#NULL!	0.785	#NULL!	0.679	0.995	0.26
31	1	3	1	97.9	8.6	6.39	4.16	#NULL!	#NULL!	#NULL!	0.5246	#NULL!	#NULL!	#NULL!	4.25	9.2	6.9	1	116	5.54	46.5	2.06	4.18	3.63	3.71	9.26	0.2	12.84	#NULL!	555.2	#NULL!	#NULL!	#NULL!	#NULL!	#NULL!	#NULL!	0.921	#NULL!	#NULL!	#NULL!	1.234	0.972	0.68	#NULL!	0.828	#NULL!	1.036	0.891	0.318
32	1	4	0	58.6	4.8	5.32	1.92	#NULL!	#NULL!	#NULL!	0.5865	#NULL!	#NULL!	#NULL!	5.28	5	3.2	1	159	5.37	41.1	1.65	3.56	10.72	4.75	4.16	0.2	14.03	98.3	2197	#NULL!	#NULL!	6.51	13.51	1.2	#NULL!	0.888	0.527	#NULL!	0.877	1.382	1.077	#NULL!	#NULL!	1.011	#NULL!	0.854	0.47	#NULL!
34	0	5	0	105.8	24.7	#NULL!	#NULL!	#NULL!	#NULL!	#NULL!	#NULL!	#NULL!	#NULL!	#NULL!	#NULL!	#NULL!	#NULL!	#NULL!	#NULL!	#NULL!	#NULL!	#NULL!	#NULL!	#NULL!	#NULL!	#NULL!	#NULL!	#NULL!	#NULL!	#NULL!	#NULL!	#NULL!	#NULL!	#NULL!	#NULL!	#NULL!	1.203	0.647	#NULL!	0.938	1.16	1.167	#NULL!	#NULL!	0.982	#NULL!	0.854	1.523	#NULL!
35	0	4	0	25.7	61.2	#NULL!	#NULL!	#NULL!	#NULL!	#NULL!	#NULL!	#NULL!	#NULL!	#NULL!	#NULL!	#NULL!	#NULL!	#NULL!	#NULL!	#NULL!	#NULL!	#NULL!	#NULL!	#NULL!	#NULL!	#NULL!	#NULL!	#NULL!	#NULL!	#NULL!	#NULL!	#NULL!	#NULL!	#NULL!	#NULL!	#NULL!	1.144	0.835	#NULL!	1.04	0.709	1.04	#NULL!	#NULL!	0.934	#NULL!	1.125	1.382	#NULL!
36	0	4	0	28.6	29.9	#NULL!	#NULL!	#NULL!	#NULL!	#NULL!	#NULL!	#NULL!	#NULL!	#NULL!	#NULL!	#NULL!	#NULL!	#NULL!	#NULL!	#NULL!	#NULL!	#NULL!	#NULL!	#NULL!	#NULL!	#NULL!	#NULL!	#NULL!	#NULL!	#NULL!	#NULL!	#NULL!	#NULL!	#NULL!	#NULL!	#NULL!	1.326	0.402	#NULL!	1.127	0.83	1.013	#NULL!	#NULL!	0.922	#NULL!	1.141	0.793	#NULL!
37	0	4	0	31.1	22.7	#NULL!	#NULL!	#NULL!	#NULL!	#NULL!	#NULL!	#NULL!	#NULL!	#NULL!	#NULL!	#NULL!	#NULL!	#NULL!	#NULL!	#NULL!	#NULL!	#NULL!	#NULL!	#NULL!	#NULL!	#NULL!	#NULL!	#NULL!	#NULL!	#NULL!	#NULL!	#NULL!	#NULL!	#NULL!	#NULL!	#NULL!	0.885	0.456	#NULL!	1.093	0.981	1.013	#NULL!	#NULL!	1.242	#NULL!	1.181	0.832	#NULL!
1	1	4	0	51.9	3	7.53	1.85	3.23	1.31	#NULL!	0.571049	#NULL!	0.291892	#NULL!	5.04	6.2	4.3	1.3	159	4.92	44	3.26	3	10.75	3.14	4.74	0.2	12.66	98.3	0	3.24	4.45	4.53	14.71	24.7	32	0.967	0.454	#NULL!	1.007	0.976	1.145	#NULL!	#NULL!	1.133	#NULL!	1.291	0.749	#NULL!
2	1	4	0	99.6	5.8	9.89	3.83	5.91	1.73	#NULL!	0.402427	#NULL!	0.548303	#NULL!	4.49	5.3	3.1	1.8	154	5.23	46.4	2.45	4.17	6.68	0.65	26.53	0.2	20.62	#NULL!	#NULL!	#NULL!	#NULL!	3.37	18.47	1.92	32	1.105	0.574	#NULL!	0.979	1.02	1.034	#NULL!	#NULL!	0.968	#NULL!	0.969	1.421	#NULL!
3	1	4	0	35.3	0.4	5.07	0	3.24	0	#NULL!	0.360947	#NULL!	#NULL!	#NULL!	4.52	6	4.2	1.1	146	5.15	41.6	0.74	2.41	3.02	6.09	5.5	0.2	12.5	#NULL!	117.5	#NULL!	#NULL!	4.97	14.21	7.16	32	0.774	1.667	#NULL!	1.072	1.145	0.928	#NULL!	#NULL!	0.808	#NULL!	1.115	0.793	#NULL!
5	1	4	0	34.7	256.4	3.79	15.85	3.43	5.1	#NULL!	0.0949868	#NULL!	0.678233	#NULL!	5.13	9	4.9	2.8	150	4.15	39.1	1.18	0.69	39.61	0.94	3.39	0.2	10.79	#NULL!	2064	#NULL!	#NULL!	#NULL!	#NULL!	#NULL!	32	0.969	#NULL!	#NULL!	#NULL!	0.972	0.998	#NULL!	0.746	1.108	1.086	1.283	0.969	#NULL!
6	1	4	0	20.2	24.6	2.47	8.77	0.32	3.61	#NULL!	0.870445	#NULL!	0.588369	#NULL!	5.09	7.9	5.2	1.9	154	5.07	48.5	1.21	2.23	9.97	6.26	10.4	0.59	13.96	#NULL!	371	2.46	1.89	5.57	19.3	1.24	32	1.125	#NULL!	#NULL!	#NULL!	0.922	1.069	#NULL!	1.496	1.276	0.973	1.232	1.771	#NULL!
7	0	3	0	14.7	22.1	6.12	5.96	2.74	2.99	#NULL!	0.552288	#NULL!	0.498322	#NULL!	4.75	7.5	5	2	91	5.7	46	0.5	1.28	6.59	4.92	2.51	0.2	10.94	#NULL!	6.07	#NULL!	#NULL!	4.66	17.92	2.92	32	0.949	#NULL!	#NULL!	#NULL!	0.837	1.062	#NULL!	0.972	0.899	1.171	1.151	0.979	#NULL!
8	1	3	0	10.9	22.9	2.72	2.09	0	1.16	#NULL!	1	#NULL!	0.444976	#NULL!	3.77	5.6	3	1.9	109	4.85	39.1	2.12	4.85	1.1	5.08	3.56	0.2	7.02	#NULL!	401.5	#NULL!	#NULL!	#NULL!	#NULL!	#NULL!	32	1.045	#NULL!	#NULL!	#NULL!	1.22	0.88	#NULL!	0.997	0.955	0.91	0.977	1.014	#NULL!
9	1	4	0	54.4	3.6	4.91	1.22	4.73	0.5	#NULL!	0.0366599	#NULL!	0.590164	#NULL!	4.27	5.6	2.8	2.2	143	5.51	41	3.05	2.98	7.07	4	7.98	0.2	13.72	94.7	144.8	1.1	1.1	4.87	19.85	1.3	32	0.967	#NULL!	#NULL!	#NULL!	0.932	1.019	#NULL!	1.173	0.929	0.726	0.93	1.272	#NULL!
10	1	4	1	69.6	1.8	8.49	0	4.74	0	#NULL!	0.441696	#NULL!	#NULL!	#NULL!	5.07	6.9	5.2	1	156	5.16	45.4	2.18	0.92	9.87	3.74	5.28	0.2	12.89	#NULL!	68.46	1.1	3.07	5.51	20	1.37	32	1.249	#NULL!	#NULL!	#NULL!	0.979	1.12	#NULL!	0.9	1.019	1.237	0.949	0.842	#NULL!
11	1	3	1	48.9	40.1	#NULL!	#NULL!	#NULL!	#NULL!	#NULL!	0.6755	#NULL!	#NULL!	#NULL!	5.32	5.4	2.8	1.9	158	5.97	52.9	2.63	1.21	16.9	3.88	21.93	0.81	14.67	#NULL!	3568	#NULL!	#NULL!	#NULL!	#NULL!	#NULL!	#NULL!	0.837	#NULL!	#NULL!	#NULL!	1.234	0.974	#NULL!	1.14	1.128	1.024	0.992	0.834	#NULL!
12	1	4	1	15.5	40.1	#NULL!	#NULL!	#NULL!	#NULL!	#NULL!	0.6852	#NULL!	#NULL!	#NULL!	#NULL!	#NULL!	#NULL!	#NULL!	#NULL!	#NULL!	#NULL!	#NULL!	#NULL!	#NULL!	#NULL!	#NULL!	#NULL!	#NULL!	#NULL!	#NULL!	#NULL!	#NULL!	#NULL!	#NULL!	#NULL!	#NULL!	1.163	#NULL!	#NULL!	#NULL!	0.986	1.079	#NULL!	1.125	0.997	1.07	0.971	1.101	#NULL!
13	1	4	0	59	2.4	#NULL!	#NULL!	#NULL!	#NULL!	#NULL!	0.36	#NULL!	#NULL!	#NULL!	#NULL!	#NULL!	#NULL!	#NULL!	#NULL!	#NULL!	#NULL!	#NULL!	#NULL!	#NULL!	#NULL!	#NULL!	#NULL!	#NULL!	#NULL!	#NULL!	#NULL!	#NULL!	#NULL!	#NULL!	#NULL!	#NULL!	0.868	#NULL!	#NULL!	#NULL!	1.231	0.973	#NULL!	1.053	0.952	1.076	0.851	0.513	#NULL!
14	0	4	0	32.4	20.7	#NULL!	#NULL!	#NULL!	#NULL!	#NULL!	0.5556	#NULL!	#NULL!	#NULL!	#NULL!	#NULL!	#NULL!	#NULL!	#NULL!	#NULL!	#NULL!	#NULL!	#NULL!	#NULL!	#NULL!	#NULL!	#NULL!	#NULL!	#NULL!	#NULL!	#NULL!	#NULL!	#NULL!	#NULL!	#NULL!	#NULL!	1.059	#NULL!	#NULL!	1	0.837	1.075	#NULL!	#NULL!	1.232	#NULL!	1.002	1.118	#NULL!
16	0	4	0	19.4	49.3	4.62	8.84	2.57	3.43	#NULL!	0.443723	#NULL!	0.611991	#NULL!	#NULL!	#NULL!	#NULL!	#NULL!	#NULL!	#NULL!	#NULL!	#NULL!	#NULL!	#NULL!	#NULL!	#NULL!	#NULL!	#NULL!	#NULL!	#NULL!	#NULL!	#NULL!	#NULL!	#NULL!	#NULL!	#NULL!	0.768	#NULL!	#NULL!	1.058	1.004	0.888	#NULL!	#NULL!	1.067	#NULL!	0.937	1.02	#NULL!
17	0	4	0	38.8	17.3	6.78	4.79	3.47	2.29	#NULL!	0.488201	#NULL!	0.521921	#NULL!	#NULL!	#NULL!	#NULL!	#NULL!	#NULL!	#NULL!	#NULL!	#NULL!	#NULL!	#NULL!	#NULL!	#NULL!	#NULL!	#NULL!	#NULL!	#NULL!	#NULL!	#NULL!	#NULL!	#NULL!	#NULL!	#NULL!	1.147	#NULL!	#NULL!	1.063	1.064	1.012	#NULL!	#NULL!	1.113	#NULL!	1.007	1.218	#NULL!
18	0	3	0	18.6	14.1	#NULL!	#NULL!	#NULL!	#NULL!	#NULL!	#NULL!	#NULL!	#NULL!	#NULL!	#NULL!	#NULL!	#NULL!	#NULL!	#NULL!	#NULL!	#NULL!	#NULL!	#NULL!	#NULL!	#NULL!	#NULL!	#NULL!	#NULL!	#NULL!	#NULL!	#NULL!	#NULL!	#NULL!	#NULL!	#NULL!	#NULL!	1.041	#NULL!	#NULL!	0.992	1.106	0.945	#NULL!	#NULL!	0.69	#NULL!	1.028	0.938	#NULL!
19	0	3	0	17.6	2.2	4.47	4.27	1.2	2.94	#NULL!	0.731544	#NULL!	0.311475	#NULL!	#NULL!	#NULL!	#NULL!	#NULL!	#NULL!	#NULL!	#NULL!	#NULL!	#NULL!	#NULL!	#NULL!	#NULL!	#NULL!	#NULL!	#NULL!	#NULL!	#NULL!	#NULL!	#NULL!	#NULL!	#NULL!	#NULL!	0.93	#NULL!	#NULL!	0.767	1.097	1.109	#NULL!	#NULL!	1.138	#NULL!	1.058	0.772	#NULL!
[truncated: 206 more columns]
